# Supplementary material for: Spanish Validation of the Problem Area in Diabetes-Pediatric Version Survey and Its Weak Association with Metabolic Control Parameters in Pediatric Diabetes: A Cross-Sectional Multicenter Study
Source: J Clin Med. 2025 Jan 15;14(2):523. doi: 10.3390/jcm14020523 (PMC11765515; doi:10.3390/jcm14020523)
Supplement: Supplementary file 1 [file jcm-14-00523-s001.zip]

Archive with 1 entries (1 files):
- jcm-3397942-supplementary.pdf
